# Supplementary material for: Chemical induction of DNA demethylation by 5-Azacytidine enhances tomato fruit defense against gray mold through dicer-like protein DCL2c
Source: Hortic Res. 2024 Jun 19;11(8):uhae164. doi: 10.1093/hr/uhae164 (PMC11298621; doi:10.1093/hr/uhae164)
Supplement: Web_Material_uhae164 [file web_material_uhae164.zip]

Archive with 1 entries (1 files):
- Supplementary Table S1-S3.doc
